# Supplementary material for: Aggregation of rhodopsin mutants in mouse models of autosomal dominant retinitis pigmentosa
Source: Nat Commun. 2024 Feb 16;15:1451. doi: 10.1038/s41467-024-45748-4 (PMC10873427; doi:10.1038/s41467-024-45748-4)
Supplement: Supplementary file 11 — Source Data File [file 41467_2024_45748_MOESM11_ESM.xlsx]

## Sheet: Figure 2
Figure 2A						Figure 2B						Figure 2C
	Untreated		9-cis retinal				Untreated		9-cis retinal				Untreated		9-cis retinal
	Emax	Error	Emax	Error			Emax	Error	Emax	Error			Emax	Error	Emax	Error
WT	0.5097	0.01059	0.5229	0.03016		WT	0.4362	0.01071	0.4388	0.02488		WT	0.0788	0.01117	0.09031	0.01132
P23H	0.5104	0.02206	0.489	0.033		P23H	0.2025	0.01956	0.2668	0.02156		P23H	0.2999	0.01186	0.2269	0.01218
G188R	0.5149	0.01761	0.5275	0.02139		G188R	0.1886	0.01514	0.188	0.01473		G188R	0.3294	0.01275	0.3476	0.01162
P23H+WT	0.2043	0.02279	0.4492	0.06091		P23H+WT	0.08952	0.01707	0.1808	0.03334		P23H+WT	0.1237	0.01462	0.2829	0.03514
G188R+WT	0.2448	0.01055	0.281	0.01063		G188R+WT	0.08663	0.01191	0.08918	0.01117		G188R+WT	0.1639	0.007725	0.2003	0.01136
Figure 2D						Figure 2E
	Untreated		9-cis retinal				ER						PM
	DM-sensitive	DM-insensitive	DM-sensitive	DM-insensitive		WT	-0.12	0.06	-0.09	-0.15	-0.02	0.01	0.66	0.51	0.73	0.51	0.38	0.5
WT	1	0	1	0		WT + retinal	-0.09	-0.11	-0.16	-0.06	0.1	-0.01	0.38	0.28	0.61	0.39	0.58	0.59
P23H	0	1	0.264799	0.735201		P23H	0.92	0.79	0.83	0.93	0.87	0.9	-0.59	-0.32	-0.57	-0.43	-0.29	-0.13
G188R	0	1	0	1		P23H + retinal	0.52	0.51	0.69	0.75	0.69	0.63	0.25	0.31	0.14	0.4	0.39	0.33
P23H+WT	0	0	0	1		G188R	0.94	0.87	0.88	0.83	0.77	0.9	-0.53	-0.35	-0.11	-0.6	-0.04	0.06
G188R+WT	0	0	0	0		G188R + retinal	0.87	0.86	0.88	0.83	0.85	0.87	-0.23	-0.56	-0.37	-0.54	-0.04	-0.46
Figure 2F
	Mutant-WT						Mutant-PM						WT-PM
P23H+WT	0.32	0.41	0.32	0.27	0.22	0.12	0.17	-0.16	-0.18	0.11	-0.31	-0.01	0.61	0.26	0.67	0.59	0.42	0.43
P23H+WT + retinal	0.83	0.77	0.55	0.86	0.83	0.53	0.03	-0.01	-0.34	-0.33	-0.26	-0.12	0.38	0.46	-0.06	-0.23	-0.24	0.11
G188R+WT	-0.3	0.48	0.15	0.02	0.3	0.14	-0.33	-0.1	-0.03	-0.03	-0.26	-0.21	0.22	0.32	0.34	0.55	0.45	0.5
G188R+WT + retinal	-0.05	-0.22	0.44	-0.04	0.24	-0.01	-0.21	-0.13	-0.04	-0.06	-0.47	-0.19	0.24	0.42	0.47	0.49	0.22	0.23

## Sheet: Figure 4
Figure 4A
Distance	B6						RhoP23H/+						RhoG188R/+						RhoP23H						RhoG188R
1800	10	9	9	8	8	9	10	8	8	10	8	8	7	8	9	9	9	10	8	7	7	6	6	7	4.66667	5	4	4	4.33333	4
1600	11	10	9	8	9	9	9	9	9	11	9	8	8	9.33333	9.33333	9	10	9.33333	7.66667	6	6	7	7	7	5	5	4	4	3.66667	3.33333
1400	11	10	10	9	9	10	10	9	9.33333	10	9	9.66667	8	10	9.66667	9	9	9.33333	7	6	6.66667	6	6.33333	6.66667	4	4	3.66667	3	3	3
1200	12	10	11	10	9	10	9	9.33333	9.66667	10.6667	9.33333	10	8	8.33333	9	9	9.33333	10	7	6	6	6	5	6	4	4	3	3	3	4
1000	12	10	10.3333	11	10	11	10	9.33333	9	11	9	10	9	9	9.66667	9.33333	10	9.33333	7	6	6	6	6	6.66667	4	4	3.66667	2.66667	3	3
800	12	11	11	11	10	10	10	9.66667	9	11	9.33333	10	9	9	8.33333	9.66667	11	10.3333	7.33333	7	6	6	5	7	3	4	3	2	3	3
600	11.3333	10.6667	11	10.6667	10	10.6667	10	9.33333	9	11	10	10	9	10	9	9.66667	10	10	7.33333	6.33333	6	5	6	6	2	4	2	2	3	3
400	11	10	11	10	10	11	10	9	9	11	9	10	9	9.66667	7	10	11	9	7	6	6	6	6.33333	6	2	3	2	1	3	2
200	11	10	9	9	8	11	11	9	9.33333	11	9	9	9	11	7	10	10	9	7	6	5.33333	6	5.33333	6	1	2	1	1	3	2
0	0	0	0	0	0	0	0	0	0	0	0	0	0	0	0	0	0	0	0	0	0	0	0	0	0	0	0	0	0	0
-200	11	10	10	9	9	10.6667	10.3333	10	9	11	9	10	9	10	10	9	9	8	7	8	7	8	5	7	2	2	2	1	2	2
-400	11	10	11	9	10	10	10	9.33333	9	10	9.66667	9	9	10.6667	10	9.66667	10	8.33333	8	8	8	7	6	8	2	3	2	2	2	2
-600	11	10	11	9.33333	11	10	10	9.66667	9	10	10.3333	10	9	10	9.66667	9.66667	10	8.66667	7.33333	8	7.66667	7	6	7	3	3	2	2	2	3
-800	11.3333	10	10.6667	10	11	11	10	9	9	9.66667	10	10	9	10.6667	10	10	9.66667	8.33333	8	7	7	8	6	7	3	3	3	3	2	3.66667
-1000	11.6667	10	11	9.66667	10	10	10	9	9	9.33333	9	10	9	10	9.66667	10	10	8.66667	8	7.66667	8	7	7	7.66667	3	4	3	3	2	3.66667
-1200	11	11	11	9.33333	11	9	10	10	8.66667	9	9	10	9	10.6667	9.66667	9	9.66667	8	8	6.33333	8	8	6	7	2.33333	4	2	3	3	4
-1400	11	10	10.3333	10	10	9	10	10	8.66667	10	9	9.66667	9	10.6667	9	8	10	9	8.33333	6	7	8	7	6.33333	3.66667	4	2.33333	3.33333	3	4
-1600	10.3333	9.66667	9	9	9	9.66667	9	8	8	10	8	9	9	10	7.66667	9	9	9	8	8	7.33333	8	6	7	4	5	2.66667	3.33333	3	4
-1800	10	9	9	9	9	9	8.66667	7.66667	7	9.66667	7	8	8.66667	8	7	9.33333	9	7	8	7	8	7	6	7	4	5	3.33333	4	4	4
Figure 4B
Distance	B6						RhoP23H/+						RhoG188R/+						RhoP23H						RhoG188R
1800	9.33333	10	9	8.66667	9.33333	10	6	6.33333	6.33333	6	6	7	5	6	6	7	7	7	1.66667	1	1	1	1	1	1	1	1	0.666667	0	1
1600	11	10.3333	10	10.3333	11	10.3333	7.66667	7.33333	7.33333	6.66667	8	7	6	6	6.33333	7	8	7	1	1	1	1	1	1	1	1	1	1	1	1
1400	11	10.6667	10.3333	10.6667	11	10.6667	8	8	7	7	7.66667	8	6	7	7	7.33333	7.66667	7	1	1	1	1	1	1	1	1	1	1	1	1
1200	11.6667	11	10.3333	11	11	11	8	8	7.33333	8	7	8	7	6.66667	7	7.66667	7.33333	7.33333	1	1	1	1	1	1	1	1	1	1	1	1
1000	11.3333	10.6667	10.6667	11	11	10.6667	8	8	7	8	8	8	7	6	7	7.66667	7	7.33333	1	1	1	1	1	1	1	1	1	1	1	1
800	11.3333	11.3333	11	11.3333	11.3333	11	7.66667	7.66667	7	7.33333	7.66667	8	6.33333	6.66667	7.33333	7.33333	6.33333	7.66667	1	1	1	1	1	1	1	1	1	1	1	1
600	11.3333	11.6667	11.3333	11	11.3333	11.3333	8	8	7.33333	7.33333	7.33333	7.66667	6.66667	6.33333	7	7	7	6.66667	1	1	1	1	1	1	1	1	1	1	1	1
400	12	11.3333	11.3333	11	11.3333	11	7	7.33333	7.33333	7	8	7	6.66667	6.66667	7	7	7	6	1	1	1	1	1	1	1	1	1	1	1	1
200	12	11.3333	11	10.3333	10.6667	11.3333	7	7	7	8	8	7	6.66667	6	7	6	8	5	1	1	1	1	1	1	1	1	1	1	0	1
0	0	0	0	0	0	0	0	0	0	0	0	0	0	0	0	0	0	0	0	0	0	0	0	0	0	0	0	0	0	0
-200	11	10.6667	11	11	11	10.6667	7	7	7	6	7	6	5.66667	5	5.66667	6	6	5	1.66667	1	2	1	1	1	0	1	1	1	1	1
-400	11	10.6667	10.6667	11	10.6667	10.6667	6.66667	7	7	6	6.33333	7	5.33333	4	5	5.66667	5.33333	6	2	2	2	2	1	1.66667	1	1	1	1	1	1
-600	10.6667	10.3333	10.3333	11.3333	10.6667	10.3333	6.33333	7.66667	7	6.66667	5.33333	7	5	4	5.33333	5	4.33333	7	2.33333	1	1	1.66667	1.33333	1.66667	1	1	1	1	1	1
-800	10.6667	10.6667	11.3333	11	10.6667	10.6667	6	8	7	7	6	6.33333	5	4	5	5	4.66667	6.33333	2	2	1.66667	2	1	1.33333	1	1	1	1	1	1
-1000	11	11	10.6667	10.3333	11	11	6	7.33333	6.33333	7	6	6.33333	4.33333	4	5.33333	6	5	6	2	2	2	2	1	1.66667	1	1	1	1	1	1
-1200	10.3333	10	10.3333	10.3333	10.3333	10	6	7	6	6.33333	6	6	3.33333	4	5.33333	5.66667	5	6	2.33333	2	2	2	1	1.33333	1	1	1	1	1	1
-1400	10.3333	10.3333	10.3333	10.3333	10.3333	10.3333	6.66667	7	7	6.33333	7	6	4	3.66667	5.66667	5	5	6	2.66667	2	2	2	1	1	1	1	1	1	1	1
-1600	10	9.33333	10	9.33333	10	9.33333	6	6	6.33333	6.66667	7	6	4	3.66667	5.33333	5	4.66667	6	2.66667	2.33333	2	2	1	1	1	1	1	1	1	1
-1800	9	9	8.66667	8.33333	9	9	5	7	6	6	6	5	4	4	5	5	5	6	3	3	2	2	1	1	1	1	1	1	1	0
Figure 4C
Distance	B6						RhoP23H/+						RhoG188R/+
1800	8.66667	9	9	8	9	8	6	5	4.33333	4.33333	5	5	4	3	4	4	4	4
1600	10	10.3333	10	8.66667	10	8.66667	6.33333	6	4	5.66667	6	6	4	4	4	4	4	4
1400	10.3333	11.6667	10	10	10	10	6.33333	6	5	5.66667	7	6	3.66667	4.33333	3.66667	4	3.33333	3.33333
1200	11	11.6667	11	10.3333	11	10.3333	7	6.66667	6	5	6.33333	6	3	3.66667	4	3.66667	4	3.66667
1000	11.3333	11.6667	11.3333	10	11.3333	10	6	6.66667	6	6	5	5.66667	3	4	4	4	3	4
800	11.6667	11.6667	11.3333	11	11.3333	11	7	6.33333	6.33333	6	5	5.66667	3	3	3.33333	3	3	3.33333
600	11.6667	11.3333	11.3333	10.6667	11.3333	10.6667	7	6	6	6	5.66667	5	2.66667	3	2.66667	3	3	3
400	12	11.6667	11.3333	11	11.3333	11	6	6	5	5	5	5	1	2	2	2	2	3
200	11.3333	11.6667	11.6667	11	11.6667	11	5	4	4	4	5	3	1	1.66667	1	1	1	1
0	0	0	0	0	0	0	0	0	0	0	0	0	0	0	0	0	0	0
-200	11	11	10	10	10	10	4	4	5	4	4	4	1	1	1	1	1	1
-400	10.6667	11.3333	11.3333	11	11.3333	11	4	4	4	4	4	4	1	1	1	1	1	1
-600	11	11	11.6667	10.6667	11.6667	10.6667	4.66667	4	4	4	4	4	1	1	1	1	1	1
-800	10.6667	10.6667	11.6667	10.6667	11.6667	10.6667	4	4	4	4	4.33333	4	1	1	1	1	1	1
-1000	11	10.6667	11	11	11	11	5	4	4	4	4.33333	4.33333	1	1	1	1	1	1
-1200	11	10.3333	10	10.6667	10	10.6667	5.66667	4.33333	4.33333	4.33333	4.33333	4.66667	1	1	1	1	1	1
-1400	10.6667	10.3333	10.6667	10.6667	10.6667	10.6667	5	4.33333	4.33333	4.66667	4.33333	5	1	1	1	1	1	1.33333
-1600	10	10	9.66667	10.3333	9.66667	10.3333	5	4	4	4	4	4	1	1	1	1	1	1.33333
-1800	8.66667	9	8.66667	8.33333	8.66667	8.33333	5	4	4	4	4	3	1	1	1	1	1	1
Figure 4D
Distance	B6						RhoP23H/+						RhoG188R/+
1800	8.33333	9	8.33333	8	8.33333	9	5	4	4	5	4.66667	5	0	0.666667	1	2.66667	3	0
1600	10	10	9.33333	9	10	10	5	4	5	5	5	5	0	1.33333	1	3	3	0
1400	11.3333	10.6667	10	10.3333	11.3333	10.6667	4.33333	5	5	5	4.33333	4.66667	0	1	1	2.66667	2.66667	0.333333
1200	11.6667	11	10.6667	11.3333	11.6667	11	4	4.33333	4.33333	5.66667	4	4.66667	0	1	1	1.66667	2	1
1000	11.6667	10.6667	11	11	11.6667	10.6667	4	4	4	5	4	4.33333	1	1	1	1.33333	1.66667	1
800	12	11	10.6667	11.3333	12	11	4	3	4	5	4	4	1	1	1	0.666667	1	1
600	11.6667	11.6667	11.3333	11.3333	11.6667	11.6667	3.33333	3	2	4	4	4	1.66667	0.333333	1	0	1	0
400	11.6667	11.3333	11.6667	11.6667	11.6667	11.3333	3	2.33333	2	3.33333	3	3.33333	0	0	0.333333	0	0	0
200	11.6667	11	11.6667	11.3333	11.6667	11	2	2	2	3	3	3	0	0	0	0	0	0
0	0	0	0	0	0	0	0	0	0	0	0	0	0	0	0	0	0	0
-200	11.6667	11.3333	11	10.6667	11.6667	11.3333	1	2	1	2	3	2	0	0	0	0	0	0
-400	11.6667	11	11.3333	11	11.6667	11	2	2	2	3	3	3	0	0	0	0	0	0
-600	11.6667	11	11.6667	10.3333	11.6667	11	2	2	2	3.33333	3	3	0	0	0	0	0	0
-800	11.6667	10.6667	10.6667	10.3333	11.6667	10.6667	2	2.33333	2	4	3.33333	3	0	0	0	0	0	0
-1000	11.6667	10.6667	10.3333	10.6667	11.6667	10.6667	2.66667	2.66667	2	4	4	3	0	0	0	0	1	0
-1200	11	10.6667	10	10.3333	11	10.6667	2.66667	3	2	3.66667	4	3	0	0	0	0	1	0
-1400	10.6667	10.3333	9.33333	9.66667	10.6667	10.3333	2.66667	3	2	3	4	3.33333	0	0	0	0	0	0
-1600	10.3333	10	9	9.66667	10.3333	10	3	3	3	3	4	3.66667	0	0	0	0	0	0
-1800	9.66667	9	7.66667	9	9.66667	9	3	3	3	3	4	4	0	0	0	0	0	0
Figure 4E
	B6			RhoP23H/+			RhoG188R/+			RhoP23H			RhoG188R
Age (months)	Mean	SD	N	Mean	SD	N	Mean	SD	N	Mean	SD	N	Mean	SD	N
0.5	10.7778	0.540538	6	9.7037	0.44752	6	9.51852	0.478624	6	6.27778	0.531904	6	3.05556	0.465917	6
1	11.1481	0.122838	6	7.62963	0.209513	6	6.88889	0.327102	6	1	0	6	1	0	6
2	11.1111	0.090722	6							0.962963	0.082817	6	0.962963	0.052378	6
3	11.1852	0.383114	6	5.96296	0.495522	6	3.22222	0.20286	6
6	11.3704	0.318605	6	3.7963	0.353796	6	0.962963	0.209513	6
Figure 4F
	B6			RhoP23H/+			RhoG188R/+			RhoP23H			RhoG188R
Age (months)	Mean	SD	N	Mean	SD	N	Mean	SD	N	Mean	SD	N	Mean	SD	N
0.5	10.5741	0.446369	6	9.55556	0.390209	6	9.55556	0.580903	6	7.31482	0.468851	6	2.85185	0.482904	6
1	10.7778	0.111111	6	6.57407	0.664864	6	5.07407	0.749943	6	1.64815	0.310427	6	1	0	6
2	10.8148	0.13858	6							0.814815	0.269634	6	1	0	6
3	11.0556	0.285089	6	4.14815	0.199451	6	1	0	6
6	11.0741	0.423908	6	2.7037	0.54307	6	0.055556	0.124226	6
Figure 4G
Intensity	B6															RhoP23H/+													RhoG188R/+
-3	2.999	2.63	1.929	3.7215	1.6055	6.998	10.934	3.7395	2.84	5.963	1.7115	2.147	0.845	1.575	1.7655	2.835	3.0375	3.183	2.0185	2.9365	0.654	1.4495	2.205	3.226	2.7145	2.934	3.489	1.0015	2.3125	2.306	3.4515	0.58	1.7415	2.0855	2.15	1.9745	4.9605	2.9405	1.997	9.96	1.225	2.437
-2.52	2.047	2.4385	4.7545	3.519	2.171	7.2485	10.9785	3.38415	3.856	4.252	3.995	3.923	1.5885	2.0395	4.513	6.866	7.6895	4.264	4.123	1.814	3.398	3.3685	5.3985	6.4914	3.572	2.9815	5.925	3.223	3.404	2.218	3.1635	5.1885	1.337	6.923	1.34	4.2445	6.5745	3.8495	3.67	1.747	1.0935	4.3905
-1.89	5.3935	11.975	7.269	8.831	6.329	4.0835	3.061	6.233	11.77	5.7057	7.2795	9.311	8.9875	11.515	1.927	10.741	4.403	11.975	7.273	6.9075	2.18	5.982	6.656	10.1725	4.9465	3.417	7.2755	7.921	5.059	2.937	7.6506	3.625	4.11	6.625	2.4805	7.644	4.9465	3.5745	4.71	2.7225	1.8885	13.21
-1.3	33.14	27.785	24.81	26.145	18.82	24.86	12.7815	20.675	23.885	21.605	36.22	30.45	25.505	36.325	7.2955	12.6235	16.4	24.975	17.0295	14.9	16.015	16.245	20.9	13.195	16.59	9.802	16.43	25.56	10.6845	10.6055	8.736	12.5805	3.9825	10.13	12.014	2.588	5.605	3.0765	2.0515	11.6885	10.2855	19.75
-0.7	59.27	64.575	50.765	50.69	65.02	50.88	58.48	43.745	57.42	62.635	63.82	42.9	53.695	89.23	27.465	25.8	36.7	42.51	28.4435	32.555	25.25	27.715	28.575	35.175	28.33	21.735	28.975	41.235	17.605	21.045	19.68	14.175	15.105	16.855	14.26	7.809	14.2	24.165	16.75	19.414	12.835	19.79
-0.1	67.34	92.765	68.69	58.12	69	63.145	74.115	63.365	79.725	64.29	89.945	39.98	70.26	114.06	21.57	24.48	44.115	60.6	39.985	38.395	42.44	35.01	49.805	38.33	34.905	34.885	40.45	56.405	24.015	23.535	24.665	23.82	24.135	27.35	18.295	9.5725	22.24	22.24	21.225	22.225	14.93	32.26
0.48	65.485	109.185	88.095	66.615	67.56	70.04	68.035	71.895	92.165	70.56	94.145	45.845	71.655	108.71	29.535	42.675	51.455	59.2	33.095	52.02	61.625	42.275	55.04	45.955	34.22	54.585	37.305	60.61	22.37	26.79	24.3	18.245	22.09	25.55	16.645	18.21	24.99	25.97	9.407	26.79	26.185	32.505
1	68.29	110.195	83.835	65.795	75.515	68.93	68.32	68.91	92.31	76.19	91.96	45.55	67.975	113.85	41.96	44.425	44.89	68	34.235	51.93	61.05	44.305	51.61	47.335	38.075	59.93	39.69	54.92	27.37	21.625	20.45	23.665	23.37	24.755	22.265	25.785	26.99	31.08	23.12	31.795	27.155	30.76
1.3	74.87	124.415	89.76	65.375	80.82	71.115	67.385	74.055	93.865	74.14	97.85	42.45	73.045	115.595	43.985	45.035	42.21	65.47	34.43	54.255	52.735	45.46	54.34	48.49	38.975	57.875	40.29	56.825	24.41	24.605	27.38	24.6	26.115	26.24	13.97	24.855	36.015	27.61	15.0865	31.365	26.815	27.68
Figure 4H
Intensity	B6															RhoP23H/+													RhoG188R/+
-3	118.2	137.55	75.93	81.365	91.205	109.95	47.96	64.795	91.315	43.725	110.55	45.915	101.81	112.98	21.304	36.75	53.915	73.215	35.2825	54.47	56.255	38.365	51.15	16.105	46.75	24.255	59.93	88.47	40.185	36.3	26.165	19.36	12.014	28.435	14.063	9.789	18.24	25.85	17.7	25.385	23.43	25.18
-2.52	171.25	193.15	156.25	127.9	131.8	158.35	121.3	114.605	163.1	87.93	179.5	82.415	148.95	192.35	47.24	69.58	85.095	126.7	53.34	94.1	101.405	72.235	101.675	25.885	69.11	62.96	94.615	159.45	65.61	70.345	45.37	14.07	15.6515	30.265	42.47	18.7585	48.295	43.255	15.968	52.31	48.485	57.36
-1.89	165.5	197.6	173.35	154	148.5	155.15	97.86	151.4	183.55	110.315	208.7	97.43	147	237.35	74.61	109.9	146.5	165.25	91.845	149.195	173.35	106.7	140.7	109.42	100	126.35	138.35	207.15	90.955	47.37	81.305	33.4	23.685	55.22	58.53	38.745	67.97	84.285	51.36	77.515	74.455	95.41
-1.3	173.3	198.55	169.4	152.05	155.85	161.9	121.6	142.15	183.85	127.6	205.05	93.385	144	231.1	85.05	132.55	122.9	210.6	92.605	163.325	201.35	119.15	173.45	154.65	112.9	141.6	159.6	237.35	78.07	54.295	96.1	72.56	21.848	55.545	80.88	73.12	81.275	106.02	73.11	105.7	92.475	101.185
-0.7	196.8	240.6	199.95	188.25	164.8	192.3	162.15	182.2	223.85	187.55	245.25	122.15	175.55	272.75	74.065	158.85	159.45	221.3	107.625	191	208.8	137.3	177.65	196.6	132.8	176.55	176.6	263.35	104.97	77.32	109.915	68.1	59.535	79.64	101.355	83.34	111.9	100.005	101.18	129.1	114.4	150.9
-0.1	213.45	287.25	224.8	213.6	209.9	206.45	192.95	193.7	264.75	207.3	270.1	141.45	199.2	313.55	98.605	143.7	222.55	264.75	127.68	215.3	230.35	160.15	209	228.65	142.5	204.45	137.4	278.55	114.35	113.9	109.825	66.575	76.34	76.23	113.9	86.69	134.8	134.05	94.3	157.7	132.85	147.55
0.48	213	334.45	248.05	225.5	225.45	224.1	205	197.85	279.55	223.85	299.05	146.55	215.3	288	116.15	214.9	206.2	290.6	149.975	240.65	263.1	171.1	237.95	257.15	150.3	248.6	222.4	243.05	153.45	132	129.45	99.675	96.89	102.57	121.815	115.195	140.2	145.9	97.9	186	151.35	145.8
1	220.35	335.5	264.55	209.45	230.3	218.5	223.65	247.4	282.65	236.15	307.45	149.25	215.3	298.95	128.6	189.75	224.9	312.65	158.03	238.05	244.8	187.2	243.4	287.25	153.6	277.65	238.85	249.8	148.1	137.9	120.4	122.5	89.285	98.075	106.64	102.135	175.2	161.4	101.33	185.1	161.2	150.55
1.3	230.2	365.15	265.85	199.4	241.5	230.35	234	251.75	290.395	254.5	325.2	140.95	212.25	306.15	145.45	202.7	190.4	303.45	154.4	243.45	241.9	207.65	240.9	273.6	139.2	276.3	238	260.45	140.65	148.25	134.75	52.98	106.83	146.95	87.28	125.85	187.9	160.15	98.79	150.6	166.8	154.3
Figure 4I
Intensity	B6															RhoP23H/+													RhoG188R/+
-0.89	4.9485	4.9515	5.1035	2.8535	4.1285	4.043	2.5385	3.7145	5.622	4.828	7.0405	2.3335	2.987	5.343	5.149	2.7835	3.794	7.3935	3.882	5.585	8.042	4.3255	4.2625	4.6275	5.5935	4.859	6.5115	8.056	3.578	4.7525	6.3335	3.6685	2.828	3.5495	2.9965	2.591	6.661	3.6455	2.706	3.1085	3.6885	4.754
-0.5	8.32	9.645	7.0535	5.254	5.4285	5.526	5.048	6.49	7.911	6.7235	12.165	3.9355	5.1875	10.2085	5.9695	7.591	6.2515	11.7125	3.941	9.771	7.5355	5.9875	7.112	9.9625	6.626	7.0097	11.1825	11.4175	4.9565	9.059	6.0575	5.5675	5.6575	2.818	6.594	6.2355	10.2195	7.037	3.0705	9.566	7.994	7.348
-0.1	13.764	20.66	16.25	11.7955	15.445	12.51	14.885	11.786	17.485	14.24	23.825	8.761	12.835	19.105	10.3095	17.94	13.15	21.555	12.661	14.577	14.3485	13.115	14.4715	24.19	15.3	15.945	25.025	23.93	10.098	8.201	12.345	11.322	11.315	7.4035	13.91	11.05	20.705	13.625	6.195	12.595	9.605	13.145
0.3	26.38	41.13	25.325	19.815	20.005	17.235	25.555	18.03	28.4	20.3	43.58	14.17	23.325	42.555	12.69	30.795	21.575	43.265	67.105	28.425	20.135	24.75	25.185	37.7	25.905	30.995	41.945	36.02	19.05	13.475	25.285	13.2	20.835	16.205	21.195	16.275	37.965	21.61	12.644	24.715	22.32	22.945
0.8	64.245	98.215	60.095	37.93	44.97	44.64	64.79	51.425	68.96	58.08	99.78	30.955	55.845	89.25	25.115	54.325	48.185	94.245	38.84	60.315	44.61	53.5	55.6	77.375	58.495	77.44	86.02	72.785	39.205	37.41	43.585	24.36	41.27	27.915	42.95	37.955	56.415	48.58	29.51	52.86	45.545	45.96
1.3	71.62	112.165	69.965	42.345	57.555	47.825	72.68	62.69	76.845	61.99	108.96	31.76	57.675	100.475	37.18	58.3	54.135	100.42	41.39	78.19	50.06	63.405	64.125	95.095	63.755	95.27	97.305	85.5	45.13	38.41	48.355	32.26	47.64	37.135	43.18	62.895	79.185	53.49	33.1	61.225	49.995	48.73
1.8	93.885	121.27	82.66	50.32	59.83	51.9	73.445	62.45	75.795	65.62	111.185	40	61.915	103.695	40.685	75.995	62.14	130.35	52.435	89.95	48.42	73.24	75.485	104.15	72.145	105.18	103.55	99.45	49.415	50.93	59.385	39.26	52.565	55.065	52.24	83.6	91.795	62.525	42.23	74.6	58.235	52.245

## Sheet: Figure 5
Figure 5A
	18s rRNA																												Gnat1
B6	0.755586	0.886706	1.35771	0.907585	0.863568	1.32439	0.904459	1.21131	0.88583	0.972999	0.998837	0.980029	0.868319	1.08267	1.01461	1.03943	0.945964	1.06999	1.02754	0.954284	0.948192	0.965127	1.00725	1.01401	0.909627	0.983463	1.21991	0.900605	0.883226	0.884409	1.23237	0.889249	1.18017	1.03165	0.898939	1.12756	0.765665	1.05012	1.09471	0.60937	1.08999	1.26258	1.01814	0.99673	0.985134	1.02115	0.986079	0.992773	1.00184
RhoP23H/+	0.743355	0.781448	1.18347	0.805889	0.797221	1.05379	0.786012	1.07513	0.836768	0.971632	0.938009	0.973463	0.852547	1.1639															0.893024	0.810964	0.813658	0.812903	1.02591	0.98139	0.652258	1.02509	0.855476	1.09476	1.09273	0.663052	0.972627	1.37591
RhoG188R/+	0.764173	0.65668	1.23557	0.909608	0.828208	1.44697	0.799102	0.99265	0.838106	0.859611	0.973645	0.786233	0.62897	1.00454															1.07512	0.630522	0.952356	1.07645	0.93402	1.33967	1.12137	0.848927	0.825229	1.06755	1.05231	0.499923	0.551241	1.15084
RhoP23H	0.220734	0.169764	0.172652	0.199466	0.165231	0.173892	0.147033	0.207666	0.156268	0.162608	0.150471	0.227376	0.248385	0.242715															0.794588	0.771202	0.787156	0.796938	0.752287	0.796473	0.849812	0.579764	0.503829	0.489415	0.437373	0.626697	0.876303	0.696957
RhoG188R	0.145526	0.147562	0.141326	0.143393	0.10559	0.120131	0.0997543	0.255571	0.149765	0.101624	0.108441	0.127599	0.174196	0.218933															0.678069	0.785516	0.726677	0.564148	0.647427	0.7822	0.548328	0.815282	0.655996	0.72375	0.705944	0.720944	0.555457	0.657035
Figure 5D
RhoP23H/+	RhoG188R/+	RhoP23H	RhoG188R
0.435336	0.302777	0.018623	0.020051
0.53164	0.372405	0.010211	0.016441
0.48051	0.494574	0.025134	0.026623
0.570059	0.639932	0.015691	0.010483
Figure 5B
Figure 5C
[truncated: 7 more columns]

## Sheet: Figure 6
Figure 6C				Figure 6D				Figure 6E				Figure 6F				Figure 6G				Figure 6H
RhoP23H/+	B6	Rho+/-		RhoP23H/+	B6	Rho+/-		RhoP23H/+	B6	Rho+/-		RhoP23H/+	B6	Rho+/-		RhoP23H/+	B6	Rho+/-		RhoP23H/+	B6	Rho+/-
0.87	1.29	0.8		856.453	1248.69	955.797		35	124	84		184.21	174.648	262.5		2410.35	6566.32	6831.32		12686	9248.34	21347.9
1.78	1.33	0.69		485.469	1092.6	761.026		194	256	83		151.562	243.81	230.556		13605.6	27956.3	6035.82		10629.4	26625.1	16766.2
1.61	1.5	0.85		852.053	1223.49	1235.64		220	250	40		189.655	247.525	181.818		19475.4	30198.6	3961.97		16789.2	29899.6	18009
1.4	1.36	1.8		770.538	1356.6	1004.34		168	170	115		262.5	220.779	76.6667		13151.8	21294.2	12355		20549.7	27654.8	8236.67
0.94	1.25	1.5		542.859	1601.52	1160.45		80	153	77		275.862	173.864	69.3694		6267.13	21380.9	7664.12		21610.8	24296.4	6904.61
0.86	1.4	1.01		977.958	999.008	796.364		35	243	70		159.091	205.932	77.7778		3561.9	23265.1	5338.99		16190.5	19716.2	5932.22
0.84	1.13	1.51		490.108	1185.66	1121.18		74	79	67		255.172	127.419	50		4748.12	9989.85	7142		16372.8	16112.7	5329.85
1.2	1.23	1.11		734.601	1466.91	865.095		180	133	56		400	166.25	109.804		12631.5	18868.9	5015.67		28069.9	23586.1	9834.64
1.76	1.8	1.02		673.373	1887.93	957.723		294	142	56		231.496	71.3568	90.3226		21657.2	21329.7	4600.52		17052.9	10718.4	7420.2
0.78	1.14	1.21		637.226	847.883	999.291		60	149	94		222.222	261.404	117.5		5487.68	12028.1	11036.8		20324.8	21102	13796.1
1.83	1.44	1.29		956.692	1271.82	1071.32		375	127	143		214.286	201.587	131.193		34380.1	12326.3	20068.9		19645.8	19565.5	18411.9
1.72	1.5	1.16		637.512	905.736	1545.67		430	239	81		284.768	239	128.571		31314.1	19161.3	12615		20737.8	19161.3	20023.9
0.75	1.09	1.02		505.997	1186.77	1658.38		19	135	85		105.556	241.071	139.344		1866.97	15492.6	13545.8		10372.1	27665.3	22206.3
0.8	1.2	1.22		1168.55	1392.86	894.604		34	130	67		178.947	162.5	98.5294		3426.07	16601.2	9408.4		18031.9	20751.6	13835.9
2.25	1.2	0.94		980.921	1034	1358.68		311	133	74		163.684	198.507	148		29789.2	14982.3	9194.75		15678.5	22361.7	18389.5
1.12	1.13	1.22		403.716	954.04	947.645		212	54	119		275.325	180	135.227		14651.6	6083.05	11558.9		19028	20276.8	13135.1
0.8	1.1	1.11		734.933	998.847	1202.85		30	116	87		157.895	218.868	181.25		2386.8	9594.17	9061.2		12562.1	18102.2	18877.5
0.67	1.25	1.2		543.214	677.821	836.17		40	65	115		333.333	110.169	201.754		2154.39	4314.94	10873.3		17953.3	7313.45	19075.9
1.15	1.36	1.3		568.789	1248.52	945.379		87	167	87		248.571	191.954	127.941		7133.24	17757	7502.93		20380.7	20410.3	11033.7
0.94	0.76	0.55		685.807	1149.29	1018.2		51	37	79		164.516	119.355	168.085		3837.98	3818.04	7917.81		12380.6	12316.2	16846.4
1.53	0.94	1.01		840.032	1464.31	1002.29		205	49	113		149.635	153.125	256.818		17827.1	5807.79	11374.8		13012.5	18149.3	25851.9
1.74	1	0.84		1245.83	905.601	708.637		244	89	59		138.636	234.211	210.714		29845.7	8315.77	6332.43		16957.8	21883.6	22615.8
0.96	1.2	0.9		750.982	1184.16	923.71		53	193	108		240.909	264.384	216		4253.36	24205.6	10559.6		19333.5	33158.4	21119.3
0.86	1.2	1.01		707.176	980.388	986.021		88	119	143		293.333	183.077	201.408		6685.26	16345.7	16164.1		22284.2	25147.2	22766.3
0.87	1.4	0.65		639.609	1240.19	1106.44		41	156	19		157.692	226.087	135.714		3499.36	20692.1	2388.5		13459.1	29988.6	17060.7
0.82	1.29	1.01		781.359	1897.9	776.93		39	163	123		177.273	220.27	161.842		3409.68	27566.4	15979.3		15498.5	37252	21025.4
0.87	0.96	0.87		440.137	929.933	1132.21		52	62	44		144.444	213.793	104.762		4220.63	6435.13	4460.45		11724	22190.1	10620.1
1.01	1.03	0.84		816.376	702.468	930.954		79	52	35		263.333	126.829	106.061		7598.38	4503.37	3629.7		25327.9	10983.8	10999.1
0.87	1.05	1.14		517.623	1440.65	1109.57		51	102	119		283.333	185.455	163.014		4001.07	14290.3	16327.5		22228.2	25982.4	22366.4
2.07	1.72	1.31		1008.65	1503.6	1226.32		169	189	111		116.552	116.667	94.8718		16609	26870.3	12440.6		11454.5	16586.6	10633
1.09	1.24	1.08		291.496	1203.04	783.178		53	137	56		117.778	139.796	45.9016		3684.72	16775.3	6596.14		8188.28	17117.7	5406.67
0.92	1.32	0.63		594.191	1044.69	663.268		119	98	25		238	130.667	147.059		7889.97	9295.07	1847.18		15779.9	12393.4	10865.8
1	0.86	1.8		500.475	788.188	1066.47		88	87	63		275	248.571	37.7246		6476.05	6212.8	8595.51		20237.7	17750.9	5147.01
0.96	1.1	0.78		1665.15	1304.17	439.277		46	73	76		158.621	82.9545	237.5		7239.86	8430.77	3970.27		24965	9580.42	12407.1
1.93	1.64	0.83		960.083	929.418	1152.72		245	237	56		171.329	257.609	175		24083.3	20840.9	6689.56		16841.5	22653.2	20904.9
0.75	1.42	1.22		614.771	836.096	899.429		36	221	82		225	248.315	149.091		2571.41	19633.4	8925.45		16071.3	22060	16228.1
1.1	0.6	1.19		859.25	412.376	983.038		91	73	212		182	365	201.905		7945.81	3064.02	21119		15891.6	15320.1	20113.4
1.25	1.17	1.12		537.053	1048.24	1419.6		173	309	57		236.986	343.333	111.765		15757.6	37592.9	8727.91		21585.8	41769.9	17113.6
0.89	1.04	1.2		360.109	988.076	1379.39		52	181	80		192.593	258.571	111.111		3730.44	17266.7	8257.65		13816.5	24666.7	11469
1.6	1.13	1.08		384.876	747.634	860.85		247	253	262		244.554	316.25	201.538		15677.7	23237.3	22088.2		15522.5	29046.7	16990.9
1.04	1.54	1.3		801.826	953.428	951.595		67	235	84		268	225.962	121.739		5779.04	25005.9	7742.71		23116.2	24044.1	11221.3
1.06	1.5	0.99		429.841	1077.53	571.614		169	355	125		359.575	253.571	271.739		11505.9	33593.9	6862.86		24480.7	23995.7	14919.3
1.35	1.25	1.4		727.449	1130.3	981.266		215	53	70		259.036	66.25	102.941		16764.5	5447.45	7832.89		20198.1	6809.32	11519
1.47	1.05	1.2		661.98	1177.49	1610.45		216	37	28		260.241	75.5102	52.8302		18559.3	3510.61	4075.96		22360.6	7164.52	7690.48
0.95	1.06	1.35		524.511	694.174	706.936		140	134	140		411.765	235.088	162.791		7770.61	9812.25	14695.9		22854.7	17214.5	17088.2
0.9	0.99	1.01		627.312	1204.65	932.611		46	127	96		153.333	254	192		3613.03	12992.3	9376.7		12043.5	25984.6	18753.4
0.75	0.98	1.1		760.065	1019.84	837.76		52	86	111		273.684	195.455	191.379		4288.52	7410.87	8894.26		22571.1	16842.9	15334.9
1.54	0.99	1.13		602.945	1289.82	599.836		178	121	53		225.316	257.447	112.766		14783.9	13703.4	4949.13		18713.8	29156.2	10530.1
1.16	1.34	1		1193.85	745.683	468.748		115	245	63		230	326.667	140		11880.9	20812.9	2928.4		23761.7	27750.6	6507.55
0.87	0.86	1.11		577.74	1347.46	858.017		72	37	69		211.765	119.355	146.809		7082.1	4278.79	5627.53		20829.7	13802.5	11973.5
1.48	1.61	1.1		798.623	1647.09	913.701		170	291	35		145.299	225.581	77.7778		17477.4	46308.1	4747.51		14937.9	35897.7	10550
0.94	1.56	0.88		615.263	844.438	1044.66		95	292	56		263.889	324.444	215.385		7297.39	33195.4	5138.36		20270.5	36883.8	19762.9
1.53	0.83			915.669	957.275			144	64			167.442	182.857			13950.9	6760.41			16222	19315.5
	1.05				953.85				95				211.111				12332.6				27405.7
	1.28				1042.98				133				233.333				12320.5				21614.8
	1.4				745.37				391				325.833				35195.3				29329.4
	1.16				875.916				180				315.789				15836.4				27783.2
	0.99				1363.72				159				369.767				23206.2				53967.8
	1.26				1096.14				108				171.429				10970.8				17414
	1.31				738.355				117				148.101				13207.5				16718.4
	0.99				1439.95				43				97.7273				5120.9				11638.4
	0.99				832.411				96				208.696				13474.6				29292.7
	1.03				741.419				97				255.263				7544.31				19853.5
	1.19				843.44				214				310.145				19364.4				28064.3
	1.33				804.531				95				95				6807.02				6807.02
	1.46				1112.13				217				210.68				27469.9				26669.8
	0.94				895.83				58				181.25				4171.07				13034.6
	1.28				564.949				123				212.069				7376.22				12717.6
	1.43				1502.45				77				78.5714				15633.1				15952.1
	1.15				1173.71				64				133.333				6487.59				13515.8
	1.28				890.009				88				151.724				13121.5				22623.3
	1.29				1020.22				213				229.032				24144.6				25962
	1.1				863.355				151				314.583				14873.6				30986.7
	1.62				1192.4				243				199.18				24983.2				20478
	1.03				935.045				55				141.026				5667.95				14533.2
	1.47				936.577				184				175.238				17174.7				16356.8
	0.98				1139.7				109				259.524				12284.5				29248.7

## Sheet: Figure 7
Figure 7B											Figure 7C
RhoP23H/+											RhoP23H/+
	TUNEL				PROTEOSTAT							TUNEL				PROTEOSTAT
2 weeks	0.3367	0.0917431	0.45977	0.42508	2.51046	1.68317	2.44379	1.60428			2 weeks	0.211268	0.0879507	0.163265	0.417827	2.25753	1.55251	1.46444	1.59236
3 weeks	2.05279	2.62812	2.1028	2.59965	2.86369	2.43605	3.49301	2.88066			3 weeks	2.69906	1.90736	2.03528	1.7192	2.46609	1.36674	3.26797	2.64064
one month	1.01156	1.80832	0.436681	0.646204	1.17302	1.09439	1.46341	1.1335			1 month	0.350877	1.34615	0.970874	0.514801	1.82724	2.3166	1.46104	1.1994
RhoG188R/+											RhoG188R/+
	TUNEL				PROTEOSTAT							TUNEL				PROTEOSTAT
2 weeks	3.8943	4.93359	3.37739	2.83401	4.80888	5.58659	4.17495	4.25868			2 weeks	3.12036	3.18841	3.01047	3.87931	3.05466	3.65112	3.4642	3.85439
3 weeks	1.23023	1.72911	1.56863	0.795455	2.33516	1.80055	3.80673	1.02041			3 weeks	1.76991	1.97368	1.47679	1.46444	2.57186	2.08914	2.31884	1.89702
one month	0.854701	1.63934	1.39442	1.19332	0.669643	1.16822	2.22222	1.03448			1 month	1.3369	1.27877	2.23464	1.7284	1.84502	2.25989	1.23457	2.51256
RhoP23H											RhoP23H
	TUNEL				PROTEOSTAT							TUNEL				PROTEOSTAT
2 weeks	12.3305	15.7014	14.554	12.1739	10.0334	14.9385	11.6689	8.87097			2 weeks	11.2883	13.8686	11.7647	9.78136	7.93854	9.44882	10.7206	10.9034
RhoG188R											RhoG188R
	TUNEL				PROTEOSTAT							TUNEL				PROTEOSTAT
2 weeks	33.3333	30.9045	28.4706	24.8555	15	13.9373	10.0346	13.2743			2 weeks	36.7647	29.8658	27.9167	29.0698	18.6047	16.0256	22.3301	17.004
